# Supplementary material for: Immunogenicity and Efficacy of TNX-1800, A Live Virus Recombinant Poxvirus Vaccine Candidate, against SARS-CoV-2 Challenge in Nonhuman Primates
Source: Vaccines (Basel). 2023 Nov 2;11(11):1682. doi: 10.3390/vaccines11111682 (PMC10674175; doi:10.3390/vaccines11111682)
Supplement: Supplementary file 1 [file vaccines-11-01682-s001.zip]

Archive with 1 entries (1 files):
- vaccines-2666280-supplementary.pdf
